# Supplementary material for: Crosstalks between NOD1 and Histone H2A Contribute to Host Defense against Streptococcus agalactiae Infection in Zebrafish
Source: Antibiotics (Basel). 2021 Jul 15;10(7):861. doi: 10.3390/antibiotics10070861 (PMC8300774; doi:10.3390/antibiotics10070861)
Supplement: Supplementary file 1 [file antibiotics-10-00861-s001.zip]

Archive with 3 entries (3 files):
- Supplementary file 1.xlsx
- Supplementary file 2.xlsx
- Supplementary Table S1.pdf
