# Supplementary material for: Crosstalks between NOD1 and Histone H2A Contribute to Host Defense against Streptococcus agalactiae Infection in Zebrafish
Source: Antibiotics (Basel). 2021 Jul 15;10(7):861. doi: 10.3390/antibiotics10070861 (PMC8300774; doi:10.3390/antibiotics10070861)
Supplement: Supplementary file 1 [file antibiotics-10-00861-s001.zip › Supplementary file 1.xlsx]

## Sheet: 48 hpi
48 hpi for up-regulated DEGs
Pathway Hierarchy1	Pathway Hierarchy2	KEGG Pathway	Pathway ID	Gene Number	Background number	P-Value	Q-Value
Environmental Information Processing	Signal transduction	PI3K-Akt signaling pathway	ko04151	154	513	1.40898e-08	4.86098e-07
Environmental Information Processing	Signaling molecules and interaction	Cytokine-cytokine receptor interaction	ko04060	109	296	5.33402e-12	7.36094e-10
Cellular Processes	Cellular community - eukaryotes	Focal adhesion	ko04510	98	334	1.67505e-05	0.000271949
Environmental Information Processing	Signal transduction	Rap1 signaling pathway	ko04015	95	381	0.00787943	0.0306299
Environmental Information Processing	Signal transduction	Ras signaling pathway	ko04014	92	346	0.00123247	0.00773096
Environmental Information Processing	Signal transduction	Calcium signaling pathway	ko04020	87	325	0.00132542	0.00808086
Organismal Systems	Development	Axon guidance	ko04360	84	330	0.00689825	0.0288472
Environmental Information Processing	Signal transduction	cGMP - PKG signaling pathway	ko04022	83	294	0.00029271	0.00278579
Genetic Information Processing	Translation	Ribosome	ko03010	78	134	1.12702e-22	3.11057e-20
Organismal Systems	Endocrine system	Aldosterone synthesis and secretion	ko04925	67	214	4.0303e-05	0.000499633
Environmental Information Processing	Signal transduction	Phospholipase D signaling pathway	ko04072	67	259	0.010108	0.0367081
Organismal Systems	Digestive system	Protein digestion and absorption	ko04974	65	151	5.70757e-11	3.93822e-09
Organismal Systems	Digestive system	Bile secretion	ko04976	65	195	5.58581e-06	0.00011012
Cellular Processes	Cell growth and death	Necroptosis	ko04217	64	236	0.0038733	0.0190898
Organismal Systems	Immune system	Th17 cell differentiation	ko04659	62	158	1.26975e-08	4.86098e-07
Organismal Systems	Development	Osteoclast differentiation	ko04380	57	166	7.53939e-06	0.000138725
Organismal Systems	Digestive system	Pancreatic secretion	ko04972	54	170	0.000142269	0.00151023
Environmental Information Processing	Signal transduction	FoxO signaling pathway	ko04068	54	202	0.0101057	0.0367081
Organismal Systems	Sensory system	Inflammatory mediator regulation of TRP channels	ko04750	52	161	0.000116833	0.00128984
Organismal Systems	Endocrine system	Insulin signaling pathway	ko04910	52	196	0.0132581	0.0457404
Organismal Systems	Immune system	Th1 and Th2 cell differentiation	ko04658	51	132	4.25085e-07	1.06658e-05
Environmental Information Processing	Signal transduction	Jak-STAT signaling pathway	ko04630	50	179	0.00535117	0.0238213
Organismal Systems	Immune system	T cell receptor signaling pathway	ko04660	49	144	4.16361e-05	0.000499633
Organismal Systems	Nervous system	Serotonergic synapse	ko04726	49	184	0.0147645	0.0503087
Organismal Systems	Endocrine system	Glucagon signaling pathway	ko04922	48	149	0.000224244	0.00221041
Environmental Information Processing	Signal transduction	TNF signaling pathway	ko04668	46	152	0.00134681	0.00808086
Organismal Systems	Endocrine system	Ovarian Steroidogenesis	ko04913	45	165	0.0123631	0.0437464
Environmental Information Processing	Signal transduction	Phosphatidylinositol signaling system	ko04070	44	139	0.000609297	0.00494606
Organismal Systems	Endocrine system	PPAR signaling pathway	ko03320	43	94	1.0957e-08	4.86098e-07
Organismal Systems	Endocrine system	Insulin secretion	ko04911	43	152	0.007334	0.029336
Environmental Information Processing	Signaling molecules and interaction	ECM-receptor interaction	ko04512	43	118	1.86829e-05	0.000286471
Environmental Information Processing	Signal transduction	NF-kappa B signaling pathway	ko04064	42	132	0.00071211	0.00548164
Organismal Systems	Endocrine system	Adipocytokine signaling pathway	ko04920	41	113	3.25067e-05	0.000427231
Organismal Systems	Immune system	Toll-like receptor signaling pathway	ko04620	41	131	0.00117484	0.00754081
Organismal Systems	Immune system	Fc gamma R-mediated phagocytosis	ko04666	41	148	0.0125514	0.0438504
Metabolism	Lipid metabolism	Glycerophospholipid metabolism	ko00564	41	130	0.000994431	0.00703751
Organismal Systems	Immune system	Hematopoietic cell lineage	ko04640	40	126	0.000988307	0.00703751
Cellular Processes	Transport and catabolism	Peroxisome	ko04146	40	106	1.39975e-05	0.000241456
Organismal Systems	Endocrine system	Renin secretion	ko04924	39	117	0.000389494	0.00335939
Organismal Systems	Immune system	Natural killer cell mediated cytotoxicity	ko04650	39	137	0.00923385	0.0349115
Organismal Systems	Immune system	B cell receptor signaling pathway	ko04662	38	127	0.00415779	0.0197854
Organismal Systems	Immune system	IL-17 signaling pathway	ko04657	34	115	0.00787717	0.0306299
Organismal Systems	Digestive system	Fat digestion and absorption	ko04975	33	54	3.4215e-11	3.14778e-09
Metabolism	Metabolism of cofactors and vitamins	Retinol metabolism	ko00830	33	71	3.44601e-07	9.51099e-06
Organismal Systems	Immune system	Antigen processing and presentation	ko04612	32	102	0.00369503	0.0185423
Metabolism	Xenobiotics biodegradation and metabolism	Drug metabolism - cytochrome P450	ko00982	31	56	4.12407e-09	2.27648e-07
Metabolism	Xenobiotics biodegradation and metabolism	Metabolism of xenobiotics by cytochrome P450	ko00980	31	59	2.17959e-08	6.68406e-07
Metabolism	Lipid metabolism	Glycerolipid metabolism	ko00561	31	76	2.1527e-05	0.000312708
Metabolism	Amino acid metabolism	Arginine and proline metabolism	ko00330	29	79	0.000351828	0.0031324
Metabolism	Lipid metabolism	Arachidonic acid metabolism	ko00590	29	82	0.000714996	0.00548164
Organismal Systems	Immune system	RIG-I-like receptor signaling pathway	ko04622	27	88	0.00999581	0.0367081
Metabolism	Lipid metabolism	Steroid hormone biosynthesis	ko00140	27	57	2.5083e-06	5.32531e-05
Organismal Systems	Immune system	Intestinal immune network for IgA production	ko04672	26	78	0.00340735	0.017744
Metabolism	Lipid metabolism	Sphingolipid metabolism	ko00600	26	73	0.00117019	0.00754081
Metabolism	Carbohydrate metabolism	Glycolysis / Gluconeogenesis	ko00010	26	85	0.0118102	0.0423326
Metabolism	Metabolism of other amino acids	Glutathione metabolism	ko00480	25	76	0.00490511	0.0225635
Metabolism	Carbohydrate metabolism	Amino sugar and nucleotide sugar metabolism	ko00520	23	64	0.00191772	0.0108019
Metabolism	Lipid metabolism	Fatty acid degradation	ko00071	22	57	0.00080629	0.00601449
Metabolism	Xenobiotics biodegradation and metabolism	Drug metabolism - other enzymes	ko00983	22	60	0.00177275	0.0101933
Environmental Information Processing	Membrane transport	ABC transporters	ko02010	22	58	0.00105894	0.0073067
Organismal Systems	Digestive system	Carbohydrate digestion and absorption	ko04973	21	58	0.00266751	0.0141583
Organismal Systems	Digestive system	Mineral absorption	ko04978	21	62	0.00653302	0.0277402
Metabolism	Amino acid metabolism	Glycine, serine and threonine metabolism	ko00260	21	49	0.000195427	0.0019977
Metabolism	Lipid metabolism	Ether lipid metabolism	ko00565	21	62	0.00653302	0.0277402
Organismal Systems	Digestive system	Vitamin digestion and absorption	ko04977	20	42	4.52991e-05	0.00052094
Organismal Systems	Environmental adaptation	Circadian rhythm	ko04710	18	51	0.00707779	0.0291563
Metabolism	Lipid metabolism	Primary bile acid biosynthesis	ko00120	18	29	7.65633e-07	1.76096e-05
Metabolism	Lipid metabolism	Linoleic acid metabolism	ko00591	18	35	2.93852e-05	0.000405516
Metabolism	Carbohydrate metabolism	Fructose and mannose metabolism	ko00051	18	49	0.00437925	0.020486
Organismal Systems	Sensory system	Phototransduction - fly	ko04745	17	46	0.00516633	0.0233755
Metabolism	Carbohydrate metabolism	Pentose and glucuronate interconversions	ko00040	17	38	0.000425392	0.00355782
Metabolism	Carbohydrate metabolism	Ascorbate and aldarate metabolism	ko00053	15	36	0.00220533	0.0121734
Metabolism	Amino acid metabolism	Tyrosine metabolism	ko00350	15	40	0.00718754	0.0291729
Metabolism	Lipid metabolism	alpha-Linolenic acid metabolism	ko00592	14	28	0.000333172	0.00306518
Metabolism	Carbohydrate metabolism	Galactose metabolism	ko00052	14	37	0.0084738	0.0324829
Metabolism	Lipid metabolism	Biosynthesis of unsaturated fatty acids	ko01040	13	31	0.00400238	0.0193799
Organismal Systems	Endocrine system	Renin-angiotensin system	ko04614	11	24	0.0034891	0.0178332
Metabolism	Lipid metabolism	Steroid biosynthesis	ko00100	11	22	0.0014576	0.00855954
Organismal Systems	Environmental adaptation	Circadian rhythm - fly	ko04711	9	17	0.0024005	0.0129909
Metabolism	Overview	Degradation of aromatic compounds	ko01220	6	8	0.00116584	0.00754081
Metabolism	Xenobiotics biodegradation and metabolism	Naphthalene degradation	ko00626	4	5	0.00647952	0.0277402
48 hpi for down-regulated DEGs
Pathway Hierarchy1	Pathway Hierarchy2	KEGG Pathway	Pathway ID	Gene Number	Background number	P-Value	Q-Value
Genetic Information Processing	Translation	RNA transport	ko03013	98	189	1.81163e-13	2.51816e-11
Genetic Information Processing	Folding, sorting and degradation	Protein processing in endoplasmic reticulum	ko04141	83	215	9.75559e-05	0.0014274
Metabolism	Nucleotide metabolism	Purine metabolism	ko00230	82	236	0.0041422	0.0460613
Cellular Processes	Cell growth and death	Cell cycle	ko04110	76	163	4.1025e-08	1.30763e-06
Genetic Information Processing	Transcription	Spliceosome	ko03040	74	149	2.02539e-09	9.38432e-08
Genetic Information Processing	Folding, sorting and degradation	Ubiquitin mediated proteolysis	ko04120	74	167	7.53507e-07	1.31809e-05
Metabolism	Nucleotide metabolism	Pyrimidine metabolism	ko00240	61	129	4.70994e-07	9.3526e-06
Genetic Information Processing	Translation	Ribosome biogenesis in eukaryotes	ko03008	58	85	1.64038e-15	4.56025e-13
Cellular Processes	Cell growth and death	Cell cycle - yeast	ko04111	57	91	7.69246e-13	7.12835e-11
Cellular Processes	Cell growth and death	Oocyte meiosis	ko04114	56	148	0.00210186	0.025405
Organismal Systems	Endocrine system	Progesterone-mediated oocyte maturation	ko04914	54	120	1.30884e-05	0.000202143
Genetic Information Processing	Folding, sorting and degradation	RNA degradation	ko03018	49	88	9.37466e-09	3.72308e-07
Genetic Information Processing	Replication and repair	Fanconi anemia pathway	ko03460	42	59	1.3998e-12	9.72863e-11
Cellular Processes	Cell growth and death	Meiosis - yeast	ko04113	40	72	2.29841e-07	5.32465e-06
Genetic Information Processing	Translation	mRNA surveillance pathway	ko03015	39	96	0.00221728	0.0256835
Genetic Information Processing	Replication and repair	DNA replication	ko03030	32	40	3.27209e-12	1.81928e-10
Metabolism	Glycan biosynthesis and metabolism	N-Glycan biosynthesis	ko00510	30	61	0.000154887	0.00215292
Genetic Information Processing	Replication and repair	Nucleotide excision repair	ko03420	28	44	3.31148e-07	7.08147e-06
Genetic Information Processing	Transcription	Basal transcription factors	ko03022	28	46	1.24083e-06	2.02912e-05
Genetic Information Processing	Replication and repair	Homologous recombination	ko03440	26	37	4.23332e-08	1.30763e-06
Genetic Information Processing	Replication and repair	Base excision repair	ko03410	25	48	0.000170891	0.00226227
Genetic Information Processing	Transcription	RNA polymerase	ko03020	23	34	7.58615e-07	1.31809e-05
Genetic Information Processing	Folding, sorting and degradation	Protein export	ko03060	18	22	1.13435e-07	2.86682e-06
Genetic Information Processing	Replication and repair	Mismatch repair	ko03430	18	22	1.13435e-07	2.86682e-06
Organismal Systems	Environmental adaptation	Circadian rhythm - plant	ko04712	6	7	0.00199571	0.0252185

## Sheet: 24 hpi
24 hpi for up-regulated DEGs
Pathway Hierarchy1	Pathway Hierarchy2	KEGG Pathway	Pathway ID	Gene Number	Background number	P-Value	Q-Value
Organismal Systems	Immune system	Complement and coagulation cascades	ko04610	65	132	2.90961e-36	7.4777e-34
Metabolism	Overview	Fatty acid metabolism	ko01212	16	71	0.000127784	0.0082101
Metabolism	Lipid metabolism	Fatty acid elongation	ko00062	14	45	6.78159e-06	0.000871435
Metabolism	Amino acid metabolism	Glycine, serine and threonine metabolism	ko00260	13	49	9.3002e-05	0.00796717
Metabolism	Carbohydrate metabolism	Pyruvate metabolism	ko00620	12	54	0.000991486	0.0364017
Organismal Systems	Digestive system	Fat digestion and absorption	ko04975	12	54	0.000991486	0.0364017
Organismal Systems	Digestive system	Vitamin digestion and absorption	ko04977	10	42	0.00147568	0.0474062
Metabolism	Glycan biosynthesis and metabolism	Glycosaminoglycan biosynthesis - keratan sulfate	ko00533	9	33	0.000892174	0.0364017
24 hpi for down-regulated DEGs
Pathway Hierarchy1	Pathway Hierarchy2	KEGG Pathway	Pathway ID	Gene Number	Background number	P-Value	Q-Value
Organismal Systems	Digestive system	Protein digestion and absorption	ko04974	54	151	4.36261e-18	1.07756e-15
Cellular Processes	Cellular community - eukaryotes	Focal adhesion	ko04510	51	334	0.000936727	0.0385619
Environmental Information Processing	Signaling molecules and interaction	ECM-receptor interaction	ko04512	40	118	7.00481e-13	8.65094e-11
Organismal Systems	Digestive system	Pancreatic secretion	ko04972	40	170	1.16845e-07	9.62024e-06
Organismal Systems	Nervous system	Glutamatergic synapse	ko04724	35	204	0.000735589	0.0385619
Organismal Systems	Environmental adaptation	Circadian entrainment	ko04713	32	183	0.000873796	0.0385619

## Sheet: PBS
PBS for up-regulated DEGs
Pathway Hierarchy1	Pathway Hierarchy2	KEGG Pathway	Pathway ID	Gene Number	Background number	P-Value	Q-Value
Organismal Systems	Immune system	Complement and coagulation cascades	ko04610	35	132	1.14565e-23	1.28885e-21
Metabolism	Nucleotide metabolism	Pyrimidine metabolism	ko00240	26	129	9.28986e-15	6.9674e-13
Cellular Processes	Cellular community - eukaryotes	Focal adhesion	ko04510	24	334	7.44413e-05	0.00104683
Genetic Information Processing	Replication and repair	DNA replication	ko03030	23	40	3.10046e-25	6.97604e-23
Metabolism	Nucleotide metabolism	Purine metabolism	ko00230	23	236	7.23284e-07	1.62739e-05
Cellular Processes	Cell growth and death	Cell cycle	ko04110	18	163	1.97965e-06	3.71184e-05
Cellular Processes	Cellular community - eukaryotes	Tight junction	ko04530	18	296	0.00369721	0.0308101
Metabolism	Xenobiotics biodegradation and metabolism	Metabolism of xenobiotics by cytochrome P450	ko00980	16	59	1.12222e-11	6.31248e-10
Cellular Processes	Transport and catabolism	Phagosome	ko04145	16	231	0.00167645	0.0164001
Metabolism	Xenobiotics biodegradation and metabolism	Drug metabolism - other enzymes	ko00983	15	60	1.77423e-10	7.98403e-09
Metabolism	Xenobiotics biodegradation and metabolism	Drug metabolism - cytochrome P450	ko00982	13	56	7.87882e-09	2.53248e-07
Environmental Information Processing	Signaling molecules and interaction	ECM-receptor interaction	ko04512	12	118	0.000221266	0.00262026
Genetic Information Processing	Replication and repair	Nucleotide excision repair	ko03420	11	44	4.94049e-08	1.38951e-06
Cellular Processes	Cell growth and death	Cell cycle - yeast	ko04111	11	91	8.56642e-05	0.00113379
Genetic Information Processing	Replication and repair	Mismatch repair	ko03430	10	22	2.51271e-10	9.42266e-09
Metabolism	Carbohydrate metabolism	Pentose and glucuronate interconversions	ko00040	10	38	1.19279e-07	2.98197e-06
Metabolism	Metabolism of cofactors and vitamins	Retinol metabolism	ko00830	10	71	4.80341e-05	0.000771977
Metabolism	Carbohydrate metabolism	Ascorbate and aldarate metabolism	ko00053	9	36	8.33832e-07	1.70557e-05
Metabolism	Lipid metabolism	Steroid hormone biosynthesis	ko00140	9	57	4.55589e-05	0.000771977
Cellular Processes	Cell growth and death	Meiosis - yeast	ko04113	9	72	0.000289714	0.00325928
Organismal Systems	Endocrine system	PPAR signaling pathway	ko03320	9	94	0.00202875	0.0182587
Metabolism	Metabolism of cofactors and vitamins	Porphyrin and chlorophyll metabolism	ko00860	8	46	5.91073e-05	0.00088661
Metabolism	Metabolism of other amino acids	Glutathione metabolism	ko00480	8	76	0.00195081	0.0182587
Genetic Information Processing	Replication and repair	Homologous recombination	ko03440	7	37	9.85128e-05	0.00123141
Metabolism	Amino acid metabolism	Glycine, serine and threonine metabolism	ko00260	7	49	0.000602845	0.00645905
Metabolism	Amino acid metabolism	Cysteine and methionine metabolism	ko00270	7	53	0.000975936	0.00998116
Genetic Information Processing	Replication and repair	Base excision repair	ko03410	6	48	0.0029751	0.025746
Metabolism	Carbohydrate metabolism	Glyoxylate and dicarboxylate metabolism	ko00630	5	36	0.0041569	0.0334037
Metabolism	Carbohydrate metabolism	Galactose metabolism	ko00052	5	37	0.0046902	0.0363895
Metabolism	Metabolism of other amino acids	beta-Alanine metabolism	ko00410	5	39	0.00589946	0.0442459
PBS for down-regulated DEGs
Pathway Hierarchy1	Pathway Hierarchy2	KEGG Pathway	Pathway ID	Gene Number	Background number	P-Value	Q-Value
Environmental Information Processing	Signal transduction	NF-kappa B signaling pathway	ko04064	16	132	5.91596e-07	0.000108854
Organismal Systems	Environmental adaptation	Circadian rhythm - fly	ko04711	5	17	6.83937e-05	0.00629222
Metabolism	Carbohydrate metabolism	C5-Branched dibasic acid metabolism	ko00660	2	2	0.000736731	0.0451862
