# Supplementary material for: Crosstalks between NOD1 and Histone H2A Contribute to Host Defense against Streptococcus agalactiae Infection in Zebrafish
Source: Antibiotics (Basel). 2021 Jul 15;10(7):861. doi: 10.3390/antibiotics10070861 (PMC8300774; doi:10.3390/antibiotics10070861)
Supplement: Supplementary file 1 [file antibiotics-10-00861-s001.zip › Supplementary file 2.xlsx]

## Sheet: 48 hpi
48 hpi for up-regulated DEGs in skin
Pathway Hierarchy1	Pathway Hierarchy2	KEGG Pathway	Pathway ID	Gene Number	Background number	P-Value	Q-Value
Organismal Systems	Immune system	Complement and coagulation cascades	ko04610	65	132	9.11377e-48	2.26022e-45
Organismal Systems	Digestive system	Protein digestion and absorption	ko04974	26	151	8.02819e-08	6.63664e-06
Organismal Systems	Digestive system	Pancreatic secretion	ko04972	23	170	2.91226e-05	0.00144448
Organismal Systems	Digestive system	Bile secretion	ko04976	20	195	0.00329737	0.03271
Metabolism	Overview	Carbon metabolism	ko01200	19	143	0.000178685	0.00463127
Metabolism	Nucleotide metabolism	Pyrimidine metabolism	ko00240	17	129	0.000423421	0.0075006
Organismal Systems	Endocrine system	Glucagon signaling pathway	ko04922	17	149	0.00215227	0.0254172
Organismal Systems	Digestive system	Fat digestion and absorption	ko04975	15	54	7.22484e-08	6.63664e-06
Metabolism	Overview	Biosynthesis of amino acids	ko01230	15	96	0.0001387	0.00429968
Cellular Processes	Transport and catabolism	Peroxisome	ko04146	15	106	0.000421938	0.0075006
Organismal Systems	Digestive system	Vitamin digestion and absorption	ko04977	13	42	1.31773e-07	8.16994e-06
Metabolism	Xenobiotics biodegradation and metabolism	Drug metabolism - other enzymes	ko00983	12	60	5.58407e-05	0.00197836
Organismal Systems	Endocrine system	PPAR signaling pathway	ko03320	12	94	0.00372127	0.0354952
Metabolism	Amino acid metabolism	Glycine, serine and threonine metabolism	ko00260	11	49	3.68232e-05	0.00152202
Organismal Systems	Digestive system	Carbohydrate digestion and absorption	ko04973	11	58	0.000186745	0.00463127
Organismal Systems	Digestive system	Mineral absorption	ko04978	11	62	0.000344167	0.0075006
Metabolism	Amino acid metabolism	Arginine and proline metabolism	ko00330	11	79	0.00272107	0.0293402
Metabolism	Amino acid metabolism	Cysteine and methionine metabolism	ko00270	10	53	0.00037968	0.0075006
Metabolism	Lipid metabolism	Steroid hormone biosynthesis	ko00140	10	57	0.000695434	0.0107792
Metabolism	Amino acid metabolism	Alanine, aspartate and glutamate metabolism	ko00250	9	48	0.00077463	0.0113005
Organismal Systems	Excretory system	Proximal tubule bicarbonate reclamation	ko04964	9	50	0.00105347	0.0145145
Metabolism	Carbohydrate metabolism	Glyoxylate and dicarboxylate metabolism	ko00630	8	36	0.000458587	0.00758197
Metabolism	Amino acid metabolism	Arginine biosynthesis	ko00220	7	33	0.00139102	0.0181564
Metabolism	Lipid metabolism	Linoleic acid metabolism	ko00591	7	35	0.00199825	0.0247783
Genetic Information Processing	Replication and repair	DNA replication	ko03030	7	40	0.00441144	0.0405199
Metabolism	Lipid metabolism	alpha-Linolenic acid metabolism	ko00592	6	28	0.00288644	0.0298265
Metabolism	Lipid metabolism	Biosynthesis of unsaturated fatty acids	ko01040	6	31	0.00493329	0.0422797
Metabolism	Metabolism of other amino acids	Taurine and hypotaurine metabolism	ko00430	5	22	0.004944	0.0422797
Metabolism	Biosynthesis of other secondary metabolites	Caffeine metabolism	ko00232	3	6	0.00256877	0.028957
48 hpi for down-regulated DEGs in skin
Pathway Hierarchy1	Pathway Hierarchy2	KEGG Pathway	Pathway ID	Gene Number	Background number	P-Value	Q-Value
Cellular Processes	Cell motility	Regulation of actin cytoskeleton	ko04810	29	359	0.00199316	0.0335771
Environmental Information Processing	Signaling molecules and interaction	Cytokine-cytokine receptor interaction	ko04060	28	296	0.000203343	0.00636173
Cellular Processes	Cellular community - eukaryotes	Focal adhesion	ko04510	27	334	0.00277152	0.0433545
Cellular Processes	Cellular community - eukaryotes	Tight junction	ko04530	26	296	0.00103093	0.0188145
Cellular Processes	Transport and catabolism	Phagosome	ko04145	25	231	5.26326e-05	0.0026348
Cellular Processes	Cell growth and death	Apoptosis	ko04210	25	276	0.000825347	0.0164319
Organismal Systems	Immune system	IL-17 signaling pathway	ko04657	19	115	9.71672e-07	0.000212796
Organismal Systems	Immune system	Hematopoietic cell lineage	ko04640	17	126	5.52629e-05	0.0026348
Environmental Information Processing	Signal transduction	NF-kappa B signaling pathway	ko04064	17	132	9.97831e-05	0.00364208
Metabolism	Carbohydrate metabolism	Glycolysis / Gluconeogenesis	ko00010	15	85	5.7911e-06	0.000634125
Metabolism	Lipid metabolism	Arachidonic acid metabolism	ko00590	12	82	0.000313642	0.00767012
Cellular Processes	Cell growth and death	Ferroptosis	ko04216	10	61	0.000387076	0.00847698
Organismal Systems	Development	Dorso-ventral axis formation	ko04320	9	40	6.01553e-05	0.0026348
Organismal Systems	Excretory system	Collecting duct acid secretion	ko04966	7	30	0.000315211	0.00767012
Metabolism	Carbohydrate metabolism	Starch and sucrose metabolism	ko00500	7	45	0.00389412	0.0501654
Metabolism	Lipid metabolism	Fatty acid elongation	ko00062	7	45	0.00389412	0.0501654
